# Supplementary material for: Investigation of locomotive syndrome improvement by total hip arthroplasty in patients with hip osteoarthritis: A before-after comparative study focusing on 25-question geriatric locomotive function scale
Source: PLoS One. 2025 Jun 9;20(6):e0315353. doi: 10.1371/journal.pone.0315353 (PMC12148190; doi:10.1371/journal.pone.0315353)
Supplement: S1 File — (XLSX) [file pone.0315353.s001.xlsx]

## Sheet: Supplementary file 1
S1 File. Raw data						Before THA	Before THA	Before THA	Before THA	Before THA	Before THA	Before THA	3 months after THA	3 months after THA	3 months after THA	3 months after THA	3 months after THA	3 months after THA	3 months after THA				Before THA	Before THA	Before THA	Before THA	Before THA	Before THA	Before THA	Before THA	Before THA	Before THA	Before THA	Before THA	Before THA	Before THA	Before THA	Before THA	Before THA	Before THA	Before THA	Before THA	Before THA	Before THA	Before THA	Before THA	Before THA	3 months after THA	3 months after THA
No	Diagnosis	THA	Surgical procedure	JOA staging (non-operated side)	JOA staging (operated side)	Stand-up test: CDL stage	Stand-up test: Score	Two-step test: CDL stage	Two-step test: Score	GLFS-25: CDL stage	GLFS-25: Score	Total CDL stage	Stand-up test: CDL stage	Stand-up test: Score	Two-step test: CDL stage	Two-step test: Score	GLFS-25: CDL stage	GLFS-25: Score	Total CDL stage	Changes in the total CDL	Improvements in the total CDL	Changes in the GLFS-25	GLFS-25: Q1	GLFS-25: Q2	GLFS-25: Q3	GLFS-25: Q4	GLFS-25: Q5	GLFS-25: Q6	GLFS-25: Q7	GLFS-25: Q8	GLFS-25: Q9	GLFS-25: Q10	GLFS-25: Q11	GLFS-25: Q12	GLFS-25: Q13	GLFS-25: Q14	GLFS-25: Q15	GLFS-25: Q16	GLFS-25: Q17	GLFS-25: Q18	GLFS-25: Q19	GLFS-25: Q20	GLFS-25: Q21	GLFS-25: Q22	GLFS-25: Q23	GLFS-25: Q24	GLFS-25: Q25	GLFS-25: Q1	GLFS-25: Q2
1	2	1	2	3	4	1	3	3	0.75	2	20	3	1	4	2	1.00746	1	15	2	1	1	-5	1	2	3	1	0	0	1	0	0	0	0	3	4	0	1	0	3	1	0	0	0	0	0	0	0	1	2
2	2	1	1	4	4	2	2	3	0.722656	3	37	3	3	1	3	0.64244	3	58	3	0	0	21	0	1	2	2	1	1	1	0	3	0	3	4	4	1	3	0	1	3	1	1	4	0	0	0	1	0	2
3	1	1	1	3	4	3	1	3	0.876446	2	22	3	3	1	2	1.01695	2	22	3	0	0	0	0	1	2	2	0	0	0	0	1	1	0	3	3	0	3	0	0	2	0	0	3	0	0	0	1	0	1
4	1	2	2	5	4	3	1	3	0.786056	3	28	3	2	2	2	0.918993	3	24	3	0	0	-4	1	1	2	2	0	0	0	0	2	0	1	3	3	0	3	0	1	2	0	0	3	0	2	1	1	1	0
5	1	1	1	2	3	2	2	3	0.8	3	31	3	2	2	2	0.910317	2	16	2	1	1	-15	0	3	3	2	0	0	1	0	2	0	0	2	3	0	3	0	0	1	0	0	3	2	3	1	2	1	2
6	2	1	1	3	4	0	5	0	1.39069	2	19	2	0	5	0	1.33119	1	11	1	1	1	-8	0	1	1	0	0	0	0	0	1	0	0	1	0	0	2	0	3	3	0	0	3	0	4	0	0	0	0
7	1	1	2	2	4	2	2	1	1.2163	3	39	3	3	1	2	0.965732	3	42	3	0	0	3	0	4	2	3	3	3	2	0	1	0	0	2	2	0	3	1	1	0	2	2	2	1	1	1	3	0	4
8	1	1	1	4	4	1	3	3	0.756098	3	46	3	1	4	2	0.993902	2	22	2	1	1	-24	1	1	1	3	2	2	1	2	2	2	2	2	4	2	0	1	0	1	3	3	4	1	4	1	1	1	2
9	1	1	1	4	4	3	1	2	1.02719	3	61	3	2	2	2	1.04154	2	18	2	1	1	-43	0	1	3	3	2	2	3	2	2	3	3	3	3	2	2	3	4	4	1	2	4	3	3	0	3	0	2
10	2	1	2	1	4	2	2	3	0.831683	3	51	3	2	2	3	0.858086	3	26	3	0	0	-25	1	1	3	2	1	1	1	0	2	1	2	3	3	2	4	3	4	4	0	0	4	3	3	2	1	1	0
11	1	1	1	3	4	2	2	2	0.908475	3	54	3	1	3	2	1.01017	3	32	3	0	0	-22	1	3	4	4	2	3	3	0	3	1	2	4	3	1	2	1	2	4	2	2	2	0	2	1	2	2	2
12	1	1	2	3	4	1	3	3	0.844595	3	28	3	1	3	1	1.12231	0	5	1	2	1	-23	0	1	4	3	0	0	0	0	0	0	0	3	1	0	3	0	3	3	0	0	4	0	3	0	0	0	0
13	1	1	2	1	4	3	1	3	0.80429	3	26	3	2	2	2	0.957447	0	5	2	1	1	-21	1	1	1	1	1	1	1	1	1	1	0	1	2	1	1	1	1	1	0	1	1	0	3	1	2	0	1
14	1	2	1	5	4	3	1	2	0.907895	3	41	3	3	1	2	0.921986	2	17	3	0	0	-24	1	0	3	3	1	4	1	0	1	1	1	2	4	0	4	1	1	3	0	2	4	0	2	1	1	0	3
15	1	2	2	5	4	3	1	3	0.20284	3	74	3	3	1	2	0.949495	1	11	3	0	0	-63	0	2	4	3	3	3	3	2	3	2	3	3	4	3	4	2	2	4	2	3	4	3	4	4	4	1	1
16	1	2	2	5	4	2	2	3	0.681234	3	47	3	2	2	2	0.984556	3	33	3	0	0	-14	0	2	3	2	1	1	2	1	1	1	2	2	3	1	3	1	3	3	2	3	4	2	2	1	1	1	2
17	1	1	1	1	4	3	1	3	0.738562	3	51	3	1	3	1	1.17188	1	9	1	2	1	-42	0	1	3	1	1	1	2	0	3	0	1	4	4	1	4	2	3	3	1	2	3	3	4	1	3	0	1
18	1	2	1	5	4	2	2	2	1.02679	3	45	3	1	3	1	1.1465	0	1	1	2	1	-44	1	1	4	3	1	1	1	0	3	0	0	3	4	0	3	3	4	3	1	3	4	0	0	0	2	0	0
19	2	2	1	5	4	3	1	2	0.912209	2	18	3	2	2	2	1.07021	1	10	2	1	1	-8	1	0	0	0	0	0	0	0	2	0	0	1	3	0	3	0	0	1	0	0	3	0	0	1	3	1	0
20	2	1	1	1	4	1	3	2	0.998613	2	18	2	1	4	2	1.06529	0	4	2	0	0	-14	0	0	2	1	0	0	0	0	1	0	0	1	1	0	1	0	1	3	0	0	3	0	4	0	0	0	0
21	1	2	1	5	4	3	1	3	0.680272	3	53	3	3	1	2	0.951087	2	18	3	0	0	-35	0	0	0	2	2	2	1	1	1	1	1	1	1	2	4	4	3	4	3	3	4	4	4	3	2	0	0
22	1	1	1	2	4	3	1	3	0.866667	3	51	3	2	2	1	1.22667	2	22	2	1	1	-29	1	0	2	1	1	1	2	0	2	2	1	2	3	2	3	1	4	4	1	2	4	4	4	1	3	0	1
23	1	1	2	1	4	3	1	3	0.767606	3	57	3	1	3	1	1.16115	1	8	1	2	1	-49	1	3	2	3	0	0	2	0	2	1	2	4	4	2	4	2	2	4	1	3	4	4	4	0	3	0	1
24	2	2	2	5	4	2	2	3	0.784314	3	26	3	3	1	3	0.836601	2	21	3	0	0	-5	0	2	2	1	0	1	1	0	1	0	0	2	2	1	4	0	1	2	0	1	3	0	0	1	1	1	1
25	2	2	2	5	4	1	3	2	1.07527	3	44	3	2	2	3	0.896921	3	50	3	0	0	6	1	1	2	1	2	2	1	0	2	1	1	2	2	2	3	1	2	2	2	2	3	2	3	2	2	2	1
26	2	1	1	1	3	1	3	2	1.06527	3	39	3	3	1	2	0.942118	3	25	3	0	0	-14	2	1	2	2	1	1	1	2	1	2	2	2	1	1	3	1	1	2	1	2	3	0	4	1	0	3	1
27	2	1	1	1	4	2	2	3	0.827315	3	51	3	2	2	2	1.04099	2	17	2	1	1	-34	0	1	3	2	3	3	2	0	3	3	2	3	3	1	3	1	3	3	1	3	3	1	3	1	0	3	0
28	2	2	1	5	4	2	2	3	0.895425	3	39	3	1	4	1	1.23449	1	9	1	2	1	-30	0	0	4	3	0	2	2	0	2	0	1	3	3	0	3	2	3	1	0	2	3	0	3	1	1	1	0
29	1	1	1	3	4	1	3	2	0.972304	3	30	3	0	5	0	1.42521	0	1	0	3	1	-29	0	1	2	2	1	1	2	1	2	1	1	2	3	1	2	1	1	1	1	1	3	0	0	0	0	0	0
30	2	1	1	3	4	2	2	2	0.922865	3	35	3	1	3	1	1.25342	1	10	1	2	1	-25	0	0	3	3	1	0	1	0	1	1	0	2	3	1	4	0	0	1	1	2	3	3	3	2	0	0	0
31	1	1	1	3	4	1	4	3	0.878378	3	37	3	1	3	3	0.862069	3	27	3	0	0	-10	0	0	2	3	0	0	0	0	1	2	3	4	1	0	4	0	0	4	2	1	4	0	4	2	0	0	1
32	2	2	2	5	4	3	0	3	0.621837	3	48	3	3	1	3	0.862069	3	25	3	0	0	-23	1	0	2	2	0	1	1	0	3	1	1	3	3	1	4	2	4	4	1	4	4	1	2	2	1	0	1
33	1	2	2	5	4	3	1	3	0.733333	3	37	3	1	3	3	0.898876	1	13	3	0	0	-24	1	1	3	3	0	1	1	0	2	0	1	3	3	1	4	0	2	4	0	0	1	0	4	1	1	1	1
34	1	1	1	3	4	1	3	3	0.894366	3	73	3	2	2	3	0.848276	3	43	3	0	0	-30	1	1	3	3	3	1	3	2	3	2	2	4	3	2	4	3	4	4	3	4	3	4	4	3	4	1	1
35	2	1	1	4	4	3	1	3	0.671096	3	45	3	2	2	3	0.889037	3	25	3	0	0	-20	1	2	3	3	2	2	3	0	3	2	0	3	3	0	2	0	4	1	1	1	4	0	4	1	0	1	0
36	1	1	1	2	4	1	4	2	1.02898	3	34	3	2	2	2	0.975754	3	49	3	0	0	15	1	1	3	2	1	1	1	0	1	1	1	1	1	1	4	1	1	1	1	1	4	0	4	1	0	2	2
37	2	1	2	1	4	2	2	2	0.990596	3	37	3	2	2	3	0.853051	2	17	3	0	0	-20	1	0	3	2	2	2	2	0	3	2	2	2	2	0	2	2	3	1	0	2	3	0	0	1	0	0	2
38	2	1	1	1	3	1	4	2	1.04507	3	38	3	1	4	0	1.35593	1	7	1	2	1	-31	0	0	2	2	2	2	2	1	2	1	0	2	2	1	4	1	2	2	1	2	2	0	2	1	2	0	0
39	2	1	1	3	4	3	1	2	1.08978	3	27	3	1	3	1	1.15313	2	16	2	1	1	-11	0	0	2	2	0	0	1	0	1	0	0	2	3	1	2	1	1	1	1	1	2	1	2	1	2	1	2
40	2	2	1	5	4	3	1	3	0.792208	3	39	3	2	2	2	0.997409	3	28	3	0	0	-11	0	0	0	1	0	2	1	0	3	1	1	3	2	1	4	1	1	3	2	4	4	0	4	0	1	1	1
41	1	1	1	4	4	3	0	3	0.408031	3	26	3	1	3	3	0.853264	2	19	3	0	0	-7	1	1	2	2	1	1	1	0	1	0	0	1	4	0	4	1	0	3	0	0	1	0	0	0	2	1	1
42	2	2	2	5	4	3	0	3	0.583333	3	64	3	3	1	2	0.909677	3	24	3	0	0	-40	0	1	4	3	1	1	2	0	3	1	2	4	4	2	4	4	2	4	3	4	4	3	4	4	0	0	0
43	2	1	2	1	4	2	2	3	0.650685	3	50	3	1	3	3	0.830497	3	54	3	0	0	4	0	1	3	2	1	1	1	0	2	0	2	1	4	1	4	4	4	4	1	4	4	0	4	0	2	2	3
44	2	1	2	5	4	3	0	3	0.733945	3	56	3	3	1	3	0.747608	3	47	3	0	0	-9	2	4	3	4	1	1	1	1	2	0	3	3	3	1	2	3	2	4	3	2	4	2	4	0	1	0	4
45	2	1	1	4	4	3	1	3	0.685714	3	39	3	2	2	2	0.933333	1	11	2	1	1	-28	1	1	4	2	0	1	0	0	2	2	2	2	3	0	4	0	1	2	0	1	4	0	4	1	2	1	1
46	2	1	1	1	3	2	2	2	0.915072	3	24	3	2	2	2	1.0006	3	29	3	0	0	5	1	2	2	1	1	1	1	0	0	1	1	1	2	0	2	1	1	0	0	0	2	1	1	1	1	1	1
47	2	1	2	3	4	2	2	1	1.22527	1	11	2	2	2	1	1.23175	1	8	2	0	0	-3	0	2	2	1	0	0	0	0	1	0	0	1	1	0	1	0	0	0	0	1	0	0	0	0	1	0	1
48	2	2	1	5	4	3	1	2	0.901587	3	32	3	3	1	2	0.968968	2	17	3	0	0	-15	1	0	2	2	1	0	1	0	1	0	1	2	2	1	2	2	3	2	0	2	2	1	3	1	0	0	0
49	2	1	1	4	4	3	1	3	0.630631	3	68	3	2	2	2	0.913183	3	39	3	0	0	-29	0	4	3	3	1	1	3	0	2	0	1	4	4	3	4	3	4	4	3	4	3	3	4	3	4	0	0
50	2	1	2	3	4	3	1	3	0.529801	3	60	3	2	2	2	1.0356	1	12	2	1	1	-48	3	2	4	3	0	1	1	0	2	2	3	3	3	3	4	2	3	4	2	3	4	2	4	1	1	1	2
51	1	1	2	4	4	1	3	1	1.16232	3	46	3	1	3	1	1.18655	0	6	1	2	1	-40	0	2	2	3	1	2	1	3	3	2	2	3	3	2	1	1	1	3	1	2	2	2	1	1	2	0	0
52	2	1	2	4	4	3	0	3	0.616766	3	42	3	3	0	3	0.610778	3	24	3	0	0	-18	0	1	1	1	1	1	1	0	2	0	2	4	4	1	4	1	4	4	1	1	4	1	1	1	1	0	0
53	2	1	2	3	4	1	4	2	1.02381	3	52	3	1	4	1	1.15385	3	30	3	0	0	-22	0	1	2	3	2	1	3	0	2	1	1	3	4	2	3	2	1	4	1	1	4	2	4	3	2	0	0
54	1	1	1	4	4	2	2	3	0.265201	3	33	3	2	2	2	1.08021	1	8	2	1	1	-25	0	1	3	2	1	1	1	0	1	1	1	1	2	0	2	1	2	2	1	1	3	1	1	2	2	0	0
55	2	1	1	3	4	1	3	1	1.10045	3	33	3	1	3	1	1.19642	1	15	1	2	1	-18	0	0	2	2	1	0	0	0	2	1	1	2	3	2	3	1	0	2	1	2	3	1	3	0	1	1	1
56	2	2	1	5	4	2	2	3	0.7	3	51	3	1	3	1	1.26667	1	12	1	2	1	-39	2	2	3	3	1	2	2	0	1	0	0	3	3	0	3	3	4	2	2	2	4	0	4	1	4	1	1
57	1	1	1	4	4	1	4	2	1.01074	2	16	2	2	2	1	1.12445	0	1	2	0	0	-15	0	1	2	1	1	0	0	0	1	0	1	1	1	0	0	0	2	1	0	1	2	0	0	0	1	0	0
58	2	1	1	2	4	2	2	3	0.53756	3	50	3	2	2	2	0.946667	3	24	3	0	0	-26	1	1	3	2	1	3	2	1	3	0	1	3	3	1	4	2	3	3	1	3	4	0	3	1	1	1	1
59	1	1	1	3	4	3	1	3	0.720721	3	54	3	3	1	2	1.02302	3	28	3	0	0	-26	0	0	3	3	2	2	3	0	3	2	2	3	3	2	1	2	3	2	2	3	3	2	2	3	3	1	0
60	2	1	1	2	4	2	2	1	1.22293	3	25	3	1	4	1	1.14013	1	7	1	2	1	-18	0	1	2	2	3	2	1	0	1	1	0	1	2	0	2	1	1	0	1	1	2	0	0	0	1	0	1
61	2	1	2	2	4	2	2	2	1.00637	3	50	3	2	2	1	1.19365	1	10	2	1	1	-40	0	1	4	3	4	2	2	0	2	2	2	4	3	1	2	1	3	2	1	1	4	0	2	1	3	0	0
62	1	1	1	2	4	3	1	3	0.84	2	18	3	2	2	3	0.846667	1	15	3	0	0	-3	0	1	0	0	0	1	0	0	1	0	0	2	1	0	1	0	0	3	0	0	3	0	4	0	1	0	1
63	2	1	2	2	4	3	1	3	0.869565	3	38	3	3	1	3	0.863354	2	17	3	0	0	-21	1	3	3	2	1	1	1	0	1	1	1	2	3	1	2	1	2	2	1	2	3	0	1	1	2	0	3
64	1	2	1	5	3	3	1	2	0.977535	2	17	3	2	2	2	1.04432	1	8	2	1	1	-9	0	0	0	3	1	1	0	0	0	0	0	3	2	0	2	0	0	1	0	0	3	0	0	0	1	0	0
65	2	1	1	1	4	2	2	2	1.06369	3	35	3	2	2	2	1.05056	1	10	2	1	1	-25	0	0	1	1	1	1	1	1	1	1	1	2	3	1	3	1	2	1	1	2	2	2	4	1	1	0	1
66	1	1	1	1	4	1	3	1	1.17325	2	21	2	1	3	0	1.34347	0	4	1	1	1	-17	0	1	2	1	0	0	0	0	2	0	1	2	2	1	2	0	2	0	0	0	2	1	1	0	1	0	0
67	1	1	2	4	4	2	2	3	0.829114	3	33	3	2	2	2	1	2	18	2	1	1	-15	0	0	1	1	0	1	1	0	1	0	1	1	2	1	4	2	4	1	1	1	3	0	3	1	3	1	0
68	2	1	2	4	4	3	0	3	0.832377	3	57	3	3	0	2	0.901263	2	23	3	0	0	-34	1	3	2	3	1	3	2	0	3	2	2	3	3	2	3	3	4	3	2	3	3	1	2	1	2	0	1
69	1	1	2	1	4	1	4	2	0.968354	2	23	2	1	4	1	1.16561	2	22	2	0	0	-1	1	1	3	1	1	1	0	0	1	0	0	1	2	0	2	1	0	1	0	1	3	0	1	1	1	0	2
70	1	1	1	1	4	1	3	2	1	3	29	3	1	3	2	1.05556	1	8	2	1	1	-21	0	1	0	3	0	1	2	0	2	1	0	3	3	0	3	1	0	3	0	3	3	0	0	0	0	0	1
71	2	2	1	5	4	2	2	2	0.98922	2	18	2	1	3	1	1.1097	1	8	1	1	1	-10	1	1	1	2	1	1	1	0	1	0	0	1	1	0	2	1	1	0	0	0	1	0	1	0	1	0	0
72	2	1	1	1	3	1	3	2	1.00675	3	28	3	2	2	1	1.17864	1	14	2	1	1	-14	0	2	1	1	1	1	1	0	1	0	0	3	2	0	1	1	1	1	0	1	3	1	3	1	2	0	2
73	2	2	1	5	4	2	2	3	0.889037	2	16	3	0	5	1	1.23588	0	6	1	2	1	-10	0	0	3	1	0	1	0	0	1	0	0	2	2	0	1	0	1	0	0	0	3	0	1	0	0	0	0
74	1	2	2	5	3	1	3	1	1.26392	2	23	2	2	2	1	1.18533	1	7	2	0	0	-16	3	0	2	1	2	1	0	2	2	0	0	1	1	1	1	0	2	1	0	1	1	0	0	1	0	1	0
75	1	1	1	4	4	2	2	2	0.972389	3	34	3	3	1	2	1.05042	2	17	3	0	0	-17	0	0	1	1	2	2	1	1	2	1	1	3	3	1	3	1	1	2	1	2	3	0	0	1	1	0	0
76	2	1	1	1	4	2	2	3	0.817568	3	58	3	1	3	2	1.03378	1	11	2	1	1	-47	4	4	4	3	3	3	3	2	2	1	1	2	4	0	4	3	2	3	1	2	3	0	1	1	2	1	1
77	1	2	1	5	4	3	1	3	0.84106	3	80	3	2	2	2	0.907285	2	18	2	1	1	-62	0	3	3	3	3	2	3	3	4	3	4	4	4	3	4	3	2	4	2	3	4	4	4	4	4	1	0
78	2	1	1	1	4	3	1	3	0.685296	3	53	3	1	3	1	1.10964	1	10	1	2	1	-43	0	0	4	3	3	3	1	1	1	1	3	3	3	3	4	3	3	3	3	1	4	0	0	2	1	0	0
79	1	1	2	1	3	1	3	2	0.968835	3	36	3	2	2	2	1.00949	3	33	3	0	0	-3	1	0	1	1	1	1	1	0	1	0	0	3	3	1	3	0	0	1	0	1	3	4	4	3	3	1	3
80	2	2	2	5	4	3	1	3	0.558109	3	35	3	3	1	3	0.748523	3	50	3	0	0	15	0	0	2	0	2	2	0	0	1	0	0	2	3	2	4	1	3	3	0	1	3	2	2	2	0	2	2
81	1	2	1	5	4	3	1	3	0.531469	3	33	3	2	2	3	0.769231	3	40	3	0	0	7	1	1	2	2	1	1	1	1	1	0	1	1	3	1	3	1	3	4	1	0	0	1	1	1	1	2	2
82	1	1	1	2	4	3	1	2	0.973282	3	87	3	3	1	1	1.14504	1	13	3	0	0	-74	1	4	4	4	4	4	4	0	4	2	3	4	4	4	4	4	4	4	3	4	4	3	4	3	4	0	1
83	2	1	2	4	4	2	2	3	0.817757	3	55	3	2	2	2	1.08518	0	1	2	1	1	-54	1	1	3	3	3	2	2	2	2	1	1	3	3	2	3	2	1	3	2	2	4	2	2	2	3	0	0
84	2	2	2	5	4	3	1	3	0.852853	3	41	3	3	1	2	0.930931	3	32	3	0	0	-9	3	4	2	1	0	0	1	0	2	0	2	3	2	1	1	0	2	2	0	2	4	3	4	1	1	1	4
85	2	1	1	3	4	1	3	1	1.29618	2	23	2	0	5	0	1.34464	1	13	1	1	1	-10	0	1	1	1	1	1	0	1	1	0	0	1	1	0	3	1	0	0	1	0	2	3	2	1	1	0	1
86	2	1	2	3	4	3	1	2	0.905947	3	59	3	3	1	2	0.980663	3	29	3	0	0	-30	1	3	3	3	0	2	2	0	3	2	2	3	2	3	4	2	2	3	2	3	2	2	4	3	3	1	2
87	2	1	1	3	3	0	6	1	1.10559	3	35	3	1	3	1	1.18012	3	25	3	0	0	-10	1	1	1	2	1	0	1	1	2	1	1	2	2	2	1	1	1	1	1	2	3	2	3	1	1	1	1
88	2	1	2	1	4	3	0	3	0.635762	3	51	3	3	0	3	0.597213	3	24	3	0	0	-27	3	0	2	2	2	2	1	0	4	0	2	2	4	1	4	2	1	4	1	1	4	2	4	1	2	3	1
89	2	1	1	2	4	2	2	2	0.936306	3	37	3	1	3	2	0.954806	3	35	3	0	0	-2	1	0	3	3	1	1	1	0	1	0	1	2	2	0	3	1	3	2	1	1	4	1	1	1	3	1	0
90	2	1	2	1	4	3	0	3	0.83004	3	36	3	3	1	3	0.329815	2	17	3	0	0	-19	0	1	2	2	0	0	1	0	1	0	1	1	1	1	4	2	2	2	2	2	4	1	3	2	1	0	2
91	2	1	2	4	4	3	1	3	0.761015	3	39	3	3	1	3	0.556291	2	21	3	0	0	-18	0	2	2	2	2	3	1	0	2	2	1	1	2	0	2	1	1	1	1	2	3	1	4	0	3	0	1
92	1	1	2	4	4	3	1	3	0.506667	3	62	3	3	1	3	0.74	3	41	3	0	0	-21	0	2	3	3	3	3	3	0	2	1	1	3	3	0	4	3	2	4	3	4	4	4	4	2	1	0	1
93	1	1	1	2	3	2	2	3	0.738562	3	55	3	2	2	2	1.0719	2	22	2	1	1	-33	1	1	1	1	1	2	2	0	2	2	2	3	4	1	4	2	2	3	2	3	4	4	4	1	3	1	2
94	1	1	1	4	4	1	3	2	0.93038	2	16	2	0	5	3	0.886076	1	7	3	-1	0	-9	0	0	2	1	1	0	1	0	1	0	0	1	1	0	3	0	0	0	0	0	2	0	2	0	1	0	1
95	2	1	2	2	4	3	1	3	0.506579	3	35	3	2	2	3	0.519737	2	17	3	0	0	-18	0	0	0	1	1	1	1	0	1	1	3	2	3	2	2	2	3	2	1	2	4	0	1	1	1	0	0
96	1	1	1	4	4	2	2	3	0.699208	3	25	3	2	2	3	0.659631	2	22	3	0	0	-3	0	1	1	1	1	1	1	0	1	1	1	2	1	0	3	0	0	1	0	1	3	1	2	1	1	1	1
97	2	1	1	2	4	1	3	1	1.10964	3	24	3	1	3	1	1.15588	1	15	1	2	1	-9	1	1	1	1	0	0	1	0	1	0	0	2	2	0	3	0	0	2	1	1	2	0	1	2	2	0	1
98	2	1	2	1	4	2	2	3	0.880282	3	33	3	1	3	2	1.04225	3	27	3	0	0	-6	2	2	2	2	1	1	1	1	1	0	0	1	1	1	2	1	2	2	1	2	3	1	1	2	0	1	1
99	1	1	1	2	4	2	2	3	0.893099	3	42	3	2	2	3	0.879567	1	10	3	0	0	-32	0	1	3	3	2	2	1	0	1	1	1	3	4	0	3	1	3	0	0	4	4	2	2	0	1	0	0
100	1	1	1	4	4	1	3	3	0.672269	3	30	3	2	2	2	0.973389	2	20	2	1	1	-10	1	1	1	0	0	0	1	0	1	1	1	2	2	3	3	1	1	3	0	0	2	3	3	0	0	0	0
101	2	1	1	3	4	1	3	1	1.10483	3	24	3	1	3	1	1.23038	1	14	1	2	1	-10	1	2	1	2	1	1	1	0	1	0	0	2	2	0	1	0	1	1	0	1	3	0	1	1	1	0	1
102	1	2	1	5	4	2	2	3	0.683149	2	20	3	1	3	2	0.94811	1	9	2	1	1	-11	1	1	1	1	0	0	1	0	1	0	1	1	1	1	2	1	0	1	0	1	2	0	1	1	1	1	1
103	1	1	1	2	4	2	2	3	0.70068	3	43	3	0	5	1	1.2585	1	14	1	2	1	-29	0	0	3	2	2	2	2	1	3	2	2	3	3	2	0	1	2	2	1	2	3	1	1	1	2	1	0
104	2	1	2	1	4	1	3	2	0.964737	3	55	3	1	3	2	0.958084	2	23	2	1	1	-32	1	2	2	3	2	2	1	1	1	1	1	2	3	2	4	2	3	3	2	3	3	3	3	2	3	1	1
105	1	1	2	4	4	3	1	3	0.885009	3	41	3	2	2	3	0.79566	3	25	3	0	0	-16	0	1	2	2	1	0	1	0	1	0	1	3	3	1	4	1	2	1	1	1	3	3	4	2	3	0	1
106	1	1	1	2	4	1	3	1	1.24052	3	26	3	1	3	2	1.0889	2	16	2	1	1	-10	0	0	0	1	1	2	1	0	2	0	0	2	2	0	3	1	1	1	1	1	2	1	1	1	2	0	2
107	2	1	2	1	4	1	3	3	0.766667	3	57	3	1	3	2	1.05333	1	11	2	1	1	-46	3	2	4	3	1	1	1	1	2	1	2	4	3	2	3	1	3	4	2	3	2	0	4	1	4	2	0
108	1	1	1	2	4	1	3	3	0.738786	3	53	3	1	3	1	1.14116	0	0	1	2	1	-53	0	1	1	3	1	1	3	0	1	1	1	3	4	1	4	4	3	4	2	4	4	0	4	2	1	0	0
109	2	1	2	3	4	1	4	1	1.22778	2	22	2	0	5	1	1.24514	0	4	1	1	1	-18	0	2	1	2	1	1	1	0	1	1	1	1	1	1	1	1	1	0	1	1	1	0	1	0	1	0	1
110	2	2	2	5	4	3	1	2	0.920366	3	54	3	1	3	1	1.24021	0	3	1	2	1	-51	0	1	3	3	2	3	3	1	2	1	0	3	4	0	3	2	1	4	2	3	4	4	4	1	0	0	0
111	2	1	1	2	3	1	4	2	1.00625	3	35	3	1	4	2	1.0375	1	15	2	1	1	-20	2	1	0	1	1	1	1	0	1	0	0	2	2	1	3	1	1	3	1	2	3	3	4	0	1	1	1
112	2	2	1	5	4	3	1	3	0.686667	3	42	3	1	3	2	0.96	1	8	2	1	1	-34	1	1	4	1	1	1	1	0	3	0	1	2	2	1	0	1	2	3	2	3	4	3	3	1	1	1	0
113	2	1	1	1	4	2	2	2	1.06128	3	37	3	1	3	1	1.28725	2	19	2	1	1	-18	1	2	3	2	2	1	1	0	1	0	1	3	3	1	4	2	1	1	1	2	1	1	1	1	1	1	1
114	1	1	1	0	4	3	1	3	0.7	3	55	3	2	2	2	0.906667	1	15	2	1	1	-40	3	0	4	3	4	4	3	2	4	3	4	4	3	3	3	2	1	0	1	0	0	0	0	3	1	3	2
115	2	1	1	2	4	2	2	3	0.838926	3	31	3	2	2	2	1.0604	1	13	2	1	1	-18	0	0	1	3	0	2	2	0	1	1	2	1	3	1	3	2	1	0	1	1	2	1	1	1	1	2	0
116	2	1	2	4	4	3	1	3	0.335526	3	52	3	3	1	3	0.703947	3	47	3	0	0	-5	1	1	2	2	1	0	2	0	2	1	1	4	2	1	3	2	4	2	1	2	4	3	4	4	3	2	1
117	2	1	1	4	4	1	3	3	0.56129	3	50	3	2	2	3	0.750163	2	22	3	0	0	-28	0	0	3	2	1	2	1	0	3	3	2	3	4	1	3	1	1	3	1	3	3	3	3	1	3	2	2
118	2	1	1	1	4	3	1	3	0.51875	3	50	3	3	1	3	0.63125	2	23	3	0	0	-27	2	1	3	1	1	1	2	1	2	1	1	2	2	1	4	1	3	4	1	2	4	3	4	1	2	1	2
119	2	1	1	3	4	1	3	2	1.01215	3	34	3	1	3	2	1.09987	1	10	2	1	1	-24	1	1	1	2	1	1	1	0	1	0	1	3	3	1	3	1	1	1	1	2	2	1	4	0	1	1	0
120	2	1	1	4	4	1	3	3	0.792265	3	42	3	1	3	1	1.19077	2	20	2	1	1	-22	3	0	1	1	1	0	0	3	3	1	1	2	3	0	4	1	2	3	1	2	2	2	4	1	1	1	1
121	2	1	1	1	4	1	3	2	0.958445	3	27	3	2	2	2	1.00536	2	19	2	1	1	-8	1	1	1	1	1	1	1	0	1	1	1	1	2	1	3	1	0	1	1	2	2	0	1	1	1	0	0
122	2	1	2	3	4	3	1	3	0.807899	3	66	3	3	1	1	1.14901	3	27	3	0	0	-39	0	3	3	3	3	2	2	2	3	2	3	3	3	3	2	3	2	3	3	3	4	2	3	3	3	1	0
123	2	1	1	5	4	3	1	3	0.8005	3	35	3	3	1	1	1.1132	3	25	3	0	0	-10	1	1	2	2	0	2	2	0	2	0	0	3	4	2	3	0	2	0	0	0	2	2	4	0	1	1	1
124	2	1	2	4	4	2	2	3	0.696552	3	54	3	3	1	3	0.817869	2	20	3	0	0	-34	1	1	1	2	1	1	1	0	2	1	1	3	3	1	4	3	4	4	2	4	4	2	4	1	3	0	0
125	2	2	1	5	4	3	1	3	0.829611	3	45	3	2	2	1	1.12955	2	16	2	1	1	-29	1	0	3	2	2	2	2	0	3	1	1	2	4	2	2	1	2	2	1	2	4	1	3	1	1	0	0
126	2	1	1	1	4	3	1	3	0.709459	3	47	3	3	1	2	1.01351	2	19	3	0	0	-28	0	2	3	1	1	1	2	0	1	0	0	3	4	0	4	3	2	3	1	2	4	3	3	1	3	0	0
127	2	1	2	3	3	0	5	2	0.926431	3	49	3	2	2	2	0.99455	3	31	3	0	0	-18	2	2	2	2	2	2	2	2	2	2	2	3	3	3	3	2	1	2	1	2	1	1	1	1	3	2	1
128	2	2	2	4	4	3	1	3	0.493243	3	25	3	3	1	3	0.588235	1	13	3	0	0	-12	1	1	2	1	0	0	0	0	1	0	1	0	3	0	2	0	2	0	0	2	3	1	4	0	1	0	2
129	2	1	2	5	4	3	0	3	0.38961	3	60	3	3	1	3	0.809365	3	49	3	0	0	-11	2	0	2	2	1	2	2	0	3	2	3	3	3	3	4	3	3	3	2	2	3	4	4	2	2	1	1
130	2	1	1	1	3	2	2	2	1.09961	3	31	3	1	3	2	0.957309	1	14	2	1	1	-17	0	1	3	2	0	0	1	0	1	0	1	2	2	0	3	1	0	1	0	1	3	1	2	3	3	0	0
131	2	1	2	2	4	3	0	3	0.48125	3	53	3	2	2	2	1.03125	3	24	3	0	0	-29	1	2	3	3	1	3	2	0	3	2	0	4	3	0	4	3	1	3	0	0	3	4	4	2	2	1	1
132	2	1	1	2	4	1	4	2	1.08497	3	58	3	1	4	0	1.49673	1	11	1	2	1	-47	1	3	2	3	2	2	2	2	2	2	2	3	3	2	3	2	2	2	2	3	3	3	4	2	1	1	1
133	2	1	2	3	4	3	0	3	0.566038	3	26	3	3	1	3	0.63522	1	14	3	0	0	-12	0	0	1	1	0	3	1	0	1	0	0	2	2	0	3	1	0	0	0	0	4	2	4	1	0	1	0
134	2	1	1	3	4	3	1	3	0.776197	3	61	3	3	1	2	0.980645	2	23	3	0	0	-38	3	3	2	3	2	2	3	0	2	0	1	3	3	3	3	3	3	4	3	4	3	2	2	2	2	1	2
135	2	1	2	2	4	1	4	3	0.831696	3	40	3	1	3	2	0.949574	2	20	2	1	1	-20	1	0	3	2	0	0	3	0	1	0	0	2	4	0	2	3	0	0	1	1	2	4	4	3	4	0	1
136	2	1	2	4	4	1	3	3	0.855263	3	41	3	3	0	3	0.473684	2	21	3	0	0	-20	1	2	2	2	0	0	1	0	2	0	2	2	1	0	4	2	3	2	2	3	4	1	2	1	2	1	0
137	2	1	2	0	4	2	2	1	1.10574	3	30	3	1	4	2	1.05736	1	14	2	1	1	-16	0	0	4	1	1	1	1	0	1	1	0	2	2	0	4	2	1	1	0	1	2	0	2	1	2	0	0
138	2	1	1	2	4	2	2	2	1.02687	3	29	3	2	2	1	1.13433	2	23	2	1	1	-6	0	2	1	2	1	1	0	1	1	0	1	1	0	0	1	0	0	1	0	0	3	3	4	3	3	2	2
139	2	1	1	2	4	3	1	3	0.749674	3	32	3	2	2	2	0.916667	1	8	2	1	1	-24	1	1	1	2	2	1	1	0	1	1	0	2	2	1	0	1	1	2	1	2	3	2	1	1	2	0	0
140	2	1	1	2	4	1	3	3	0.85656	3	53	3	1	3	2	0.951734	3	24	3	0	0	-29	2	2	3	3	2	2	1	1	3	1	1	3	4	1	3	1	1	2	1	4	3	1	4	1	3	2	3
141	2	1	2	4	4	3	0	3	0.320471	3	75	3	3	0	3	0.470588	3	37	3	0	0	-38	3	3	3	3	3	3	3	0	3	3	3	4	4	3	3	4	4	4	2	3	4	2	4	3	1	0	0
142	2	1	2	2	4	3	1	3	0.443662	3	50	3	3	1	3	0.882353	3	29	3	0	0	-21	1	1	3	1	1	2	2	0	3	2	1	3	3	1	4	2	1	3	1	2	3	4	4	1	1	1	3
143	2	1	1	1	4	2	2	3	0.763514	3	27	3	3	1	3	0.773369	3	24	3	0	0	-3	0	3	1	3	1	1	1	0	4	1	1	1	4	1	1	1	0	0	1	1	0	0	0	0	1	0	0
144	2	2	1	5	4	1	3	3	0.833917	3	53	3	1	3	2	1.07218	2	20	2	1	1	-33	1	1	3	3	1	1	2	0	3	2	1	2	3	1	3	3	1	4	1	1	4	4	4	4	0	0	0
145	2	1	1	1	4	3	1	3	0.558511	3	77	3	2	2	2	0.984043	3	30	3	0	0	-47	0	4	4	4	2	3	3	1	2	1	2	4	4	3	4	4	3	3	3	3	4	4	4	4	4	3	3
146	2	1	1	0	3	0	5	0	1.30087	3	41	3	0	5	0	1.35424	1	15	1	2	1	-26	2	3	2	1	1	2	2	0	1	0	0	3	2	0	1	1	2	2	1	2	3	3	4	0	3	1	1
147	2	1	1	1	3	1	3	2	0.903149	3	44	3	1	3	1	1.12894	3	26	3	0	0	-18	1	3	2	2	2	0	1	0	0	0	1	3	3	1	4	2	2	1	1	2	3	4	4	1	1	0	3
148	2	2	1	5	4	2	2	2	0.970989	3	38	3	1	3	2	1.00059	3	30	3	0	0	-8	1	2	4	2	1	1	1	0	1	1	1	2	2	1	3	1	1	1	1	1	3	1	3	1	2	1	2
149	2	1	1	0	3	1	3	1	1.16412	3	37	3	1	4	2	1.08142	1	13	2	1	1	-24	1	2	3	3	1	1	1	0	2	1	1	3	2	1	1	1	1	1	1	2	3	1	1	2	1	0	0
150	2	2	1	5	4	3	1	2	0.960879	3	26	3	2	2	1	1.11187	3	25	3	0	0	-1	0	2	1	2	1	0	0	0	1	0	1	1	2	1	3	1	1	1	1	2	3	0	1	0	1	1	3
151	2	1	1	0	4	1	3	3	0.587002	3	56	3	1	3	2	0.915444	3	36	3	0	0	-20	2	2	2	2	2	2	3	1	1	2	1	3	3	0	3	1	3	3	3	3	4	0	4	3	3	0	0
152	2	1	2	4	4	3	1	3	0.131387	3	43	3	3	1	3	0.357664	3	34	3	0	0	-9	1	1	0	2	1	1	1	0	1	0	1	3	3	1	4	3	3	3	1	3	3	2	3	1	1	0	0
153	2	1	2	4	4	2	2	3	0.353333	3	74	3	1	3	3	0.66	3	28	3	0	0	-46	2	2	2	2	3	1	3	3	3	2	2	2	3	3	4	4	4	4	4	4	4	4	4	4	1	1	1
154	2	2	1	5	4	2	2	2	0.921053	3	25	3	3	1	2	0.993506	1	11	3	0	0	-14	1	1	1	1	1	1	1	0	1	0	1	1	1	0	2	1	1	0	2	1	3	1	1	1	1	0	1
155	2	2	1	5	3	2	2	2	0.922078	2	19	2	2	2	2	0.904359	2	22	2	0	0	3	0	0	1	1	0	1	0	1	1	1	1	1	1	1	1	1	0	1	1	1	2	0	0	1	1	1	1
156	2	1	1	0	3	0	5	1	1.14676	3	27	3	1	4	1	1.12022	3	30	3	0	0	3	0	1	1	2	0	0	0	0	0	0	0	1	2	0	3	1	1	1	1	2	3	4	4	0	0	1	2
157	2	1	2	0	4	2	2	2	0.98564	3	29	3	1	3	1	1.10461	1	11	1	2	1	-18	0	1	2	2	1	1	1	0	1	0	0	1	2	1	3	1	1	1	1	1	1	2	3	1	1	0	1
158	2	1	1	0	4	1	4	3	0.861759	3	39	3	0	5	1	1.24476	0	2	1	2	1	-37	0	1	2	2	1	0	1	0	2	0	1	2	2	1	2	2	2	2	2	3	3	1	3	1	3	0	1
159	2	2	2	5	4	3	1	2	0.991464	3	26	3	1	3	1	1.10309	1	15	1	2	1	-11	0	1	3	3	0	1	1	0	1	0	0	2	1	0	3	1	1	1	0	0	3	0	1	1	2	0	1
160	2	2	1	5	4	1	3	2	1.00273	3	45	3	1	3	1	1.23973	1	14	1	2	1	-31	0	2	3	2	1	1	2	0	1	1	1	2	2	1	4	2	4	3	1	1	4	3	3	0	1	1	0
161	2	1	2	0	4	1	3	2	0.984148	3	30	3	1	3	2	1.08983	1	13	2	1	1	-17	2	2	2	2	0	1	1	2	1	0	1	2	2	1	2	1	1	1	1	1	1	1	1	1	0	0	1
162	2	1	1	4	4	2	2	3	0.889328	3	34	3	2	2	2	1.07378	1	14	2	1	1	-20	0	2	2	2	2	1	1	1	2	2	1	2	2	1	1	1	1	1	1	2	3	1	1	1	0	1	1
163	2	1	2	3	3	1	3	2	0.957243	3	52	3	2	2	1	1.14869	3	47	3	0	0	-5	0	2	2	3	0	0	3	0	1	2	1	3	3	1	4	2	1	2	3	3	4	4	4	1	3	0	3
164	2	2	2	5	4	2	2	3	0.679739	3	48	3	3	1	3	0.882353	3	28	3	0	0	-20	1	0	3	3	2	1	2	0	1	0	2	3	1	1	3	2	3	3	2	4	4	3	4	0	0	0	2
165	2	1	2	4	4	0	5	1	1.26823	3	26	3	0	5	2	1.03361	1	12	2	1	1	-14	0	0	1	1	1	0	1	0	1	0	1	1	2	0	3	2	2	1	1	1	1	2	2	1	1	0	1
166	2	1	2	0	4	1	3	2	1.01765	3	28	3	1	3	1	1.11901	1	10	1	2	1	-18	1	1	2	3	1	2	1	0	2	0	0	1	1	1	1	1	1	0	0	1	2	1	3	1	1	1	0
167	2	2	1	5	4	3	1	3	0.634146	3	39	3	3	1	2	0.940767	3	25	3	0	0	-14	0	1	2	1	1	0	1	0	1	0	0	1	3	3	3	1	1	1	0	1	3	3	4	4	4	0	0
168	2	1	2	4	4	3	1	3	0.875608	3	51	3	2	2	2	1.08409	3	31	3	0	0	-20	1	1	3	3	1	1	1	0	2	1	1	3	3	1	3	1	2	4	1	2	4	1	3	4	4	1	1
169	2	1	1	1	3	3	1	3	0.732845	3	36	3	3	1	2	1.0926	1	10	3	0	0	-26	2	3	0	1	2	1	1	0	1	0	0	2	3	0	2	0	1	2	1	2	2	3	3	3	1	0	1
170	2	1	1	0	4	2	2	2	1.0603	3	47	3	1	3	1	1.12426	0	2	1	2	1	-45	0	1	3	3	4	1	3	0	3	3	1	3	2	1	2	1	1	2	1	2	3	2	3	1	1	0	0
171	2	1	1	0	3	3	1	2	0.982318	3	49	3	3	1	2	0.996094	3	46	3	0	0	-3	1	1	1	2	3	3	1	1	3	1	1	1	3	1	2	1	3	2	1	3	3	2	3	3	3	0	1
172	2	1	1	0	4	1	3	2	1.02143	2	21	2	1	4	2	1.0699	0	4	2	0	0	-17	0	2	2	2	1	3	0	0	2	0	0	2	1	0	1	0	0	1	0	1	1	1	0	0	1	0	0
173	2	2	2	5	4	1	3	2	0.95679	3	25	3	2	2	2	0.930091	3	26	3	0	0	1	0	1	1	1	1	1	0	0	1	0	1	1	1	1	2	1	0	1	0	1	3	2	3	1	1	1	1
174	2	1	1	0	4	2	2	2	1.09375	3	45	3	2	2	2	1.04207	2	16	2	1	1	-29	0	3	3	3	1	2	1	0	2	1	1	2	3	2	2	0	3	3	2	3	4	0	2	1	1	0	3
175	2	1	1	0	3	3	1	2	1.02208	3	47	3	2	2	0	1.30735	1	9	2	1	1	-38	0	3	3	3	2	2	1	0	2	1	1	3	2	1	2	1	2	1	2	3	3	2	3	1	3	0	1
176	2	2	2	5	4	3	1	3	0.778443	3	49	3	3	1	3	0.81171	3	31	3	0	0	-18	2	2	2	1	2	2	2	0	1	0	0	3	3	0	3	2	3	2	2	3	3	3	4	1	3	0	0
177	2	1	2	5	4	2	2	3	0.819672	3	43	3	2	2	3	0.771858	2	23	3	0	0	-20	1	3	3	3	1	2	1	0	1	1	1	2	3	1	2	1	2	3	2	1	3	2	2	1	1	0	0
178	2	1	1	0	4	1	4	2	0.966443	2	21	2	1	4	2	1.04597	0	5	2	0	0	-16	0	1	1	1	1	0	0	0	1	0	0	2	2	1	2	0	0	1	0	1	2	0	1	1	3	0	0
179	2	1	2	4	4	3	0	3	0.330033	3	61	3	3	0	3	0.40264	3	55	3	0	0	-6	1	1	1	2	2	3	3	2	3	3	3	3	3	2	3	2	2	2	2	3	4	2	3	3	3	1	1
180	2	1	2	5	4	2	2	3	0.84106	3	77	3	3	1	3	0.89404	3	24	3	0	0	-53	1	4	3	3	3	2	3	2	4	2	2	4	4	3	4	3	4	4	3	4	4	3	3	2	3	1	1
181	2	1	1	2	4	3	1	3	0.562588	3	81	3	3	1	3	0.565371	3	70	3	0	0	-11	2	4	3	3	2	3	3	3	3	3	3	4	4	3	3	3	3	3	3	4	4	3	4	4	4	1	3
182	2	1	2	5	4	3	0	3	0.224422	3	77	3	3	0	3	0.851485	3	41	3	0	0	-36	0	1	4	4	3	4	3	0	4	3	3	4	4	3	3	3	4	4	3	4	4	3	4	2	3	3	2
183	2	1	2	0	4	2	2	2	1.0814	2	23	2	2	2	2	0.951828	1	13	2	0	0	-10	0	1	1	2	0	0	0	0	1	0	1	2	2	0	1	0	1	0	0	1	4	0	1	2	3	0	1
184	2	2	1	5	3	1	3	1	1.11471	3	51	3	1	3	1	1.23137	1	7	1	2	1	-44	1	1	3	3	2	1	1	2	3	1	2	3	3	1	3	2	2	3	2	3	3	1	1	2	2	0	0
185	2	2	2	5	4	3	1	2	1.04064	1	14	3	1	3	1	1.25616	1	14	1	2	1	0	0	0	1	1	1	1	0	0	1	0	1	1	1	1	1	0	0	0	0	0	1	0	1	1	1	2	2
186	2	1	2	4	4	0	5	1	1.18824	3	31	3	0	5	1	1.25078	3	30	3	0	0	-1	1	0	4	2	2	1	1	0	2	0	1	1	1	0	2	1	0	0	0	1	3	3	4	0	1	2	2
187	2	1	1	0	4	1	4	2	1.08844	1	9	2	1	4	1	1.25931	0	2	1	1	1	-7	1	1	1	1	0	0	0	0	0	0	0	1	2	0	0	0	0	0	0	0	1	0	0	1	0	1	1
188	2	1	2	1	4	3	1	2	1.00454	3	45	3	2	2	2	0.939728	2	23	2	1	1	-22	0	1	2	2	1	2	2	2	2	1	1	2	3	2	3	2	2	2	2	2	3	1	1	1	3	1	1
189	2	1	2	4	4	1	4	2	1.05198	3	25	3	1	4	1	1.12005	0	4	1	2	1	-21	0	0	2	1	1	1	0	0	1	1	0	2	2	0	2	0	1	1	1	1	3	2	2	0	1	0	0
190	2	1	2	2	4	1	3	1	1.13139	3	26	3	1	3	2	1.06667	0	1	2	1	1	-25	0	0	2	2	1	1	2	0	1	1	1	2	3	1	2	1	0	0	0	1	3	0	0	1	1	0	0
191	2	1	1	0	4	1	3	2	1.07744	3	57	3	0	5	1	1.10738	0	5	1	2	1	-52	2	1	3	3	2	3	3	1	2	2	1	4	4	1	3	3	3	3	1	3	3	1	1	3	1	1	0
192	2	1	1	0	4	1	3	2	0.988252	3	50	3	1	3	2	1.03851	0	0	2	1	1	-50	1	1	2	3	2	3	3	0	2	1	0	3	4	2	2	2	2	1	2	2	3	3	3	2	1	0	0
193	2	1	1	4	4	1	3	2	0.919238	3	53	3	1	3	3	0.814183	3	37	3	0	0	-16	0	1	3	3	2	3	3	0	1	1	1	3	4	1	4	3	3	3	2	3	3	1	4	1	0	3	0
194	2	1	2	0	4	3	1	3	0.825566	2	21	3	2	2	2	0.924202	1	10	2	1	1	-11	0	1	1	0	0	1	0	0	1	1	1	2	2	1	2	1	1	1	0	2	1	0	0	1	1	0	0
195	1	1	1	0	4	1	3	3	0.849498	3	27	3	1	4	2	0.972685	0	2	2	1	1	-25	0	0	3	2	1	0	1	0	1	0	0	3	3	1	2	1	1	0	1	3	1	0	1	1	1	0	0
196	2	1	2	5	4	2	2	3	0.735765	3	64	3	2	2	3	0.735765	3	38	3	0	0	-26	4	4	4	4	3	1	2	0	2	0	2	3	4	2	4	3	2	3	2	2	4	1	3	1	4	3	2
197	2	1	1	3	4	2	2	2	1.03333	3	42	3	2	2	2	0.96	3	31	3	0	0	-11	1	1	2	3	1	1	1	1	2	1	1	1	4	1	1	1	0	1	0	1	4	1	4	4	4	1	1
198	2	1	1	2	4	3	0	3	0.565517	3	80	3	3	1	2	1.08276	2	20	3	0	0	-60	0	1	4	4	4	3	4	0	4	4	3	4	4	4	0	4	3	4	4	4	4	3	4	3	4	0	0
199	2	2	2	5	4	3	0	3	0.832855	3	29	3	3	1	3	0.861574	1	14	3	0	0	-15	0	2	2	2	2	2	1	0	1	1	1	1	1	0	2	1	1	1	1	1	2	1	1	1	1	0	1
200	2	1	2	0	4	1	4	2	0.927978	3	55	3	1	4	1	1.12715	1	14	1	2	1	-41	3	3	4	3	4	2	2	0	3	2	0	4	4	0	2	0	1	3	3	3	4	1	1	0	3	2	1
201	2	1	2	1	4	1	3	1	1.23972	3	47	3	1	3	2	1.0578	0	4	2	1	1	-43	1	3	2	3	0	3	2	0	3	0	2	3	4	1	1	2	1	2	3	3	3	1	1	1	2	0	4
202	2	2	1	5	4	1	3	2	0.903141	2	23	2	1	4	2	1.09948	1	9	2	0	0	-14	0	0	2	2	1	1	1	0	1	0	1	2	1	1	2	1	1	1	1	1	1	0	1	1	0	0	0
203	2	1	1	3	4	3	1	3	0.673016	3	71	3	1	4	1	1.19365	1	10	1	2	1	-61	2	3	3	3	2	3	3	1	3	2	2	4	4	1	4	3	4	4	3	3	4	3	3	2	2	1	1
204	2	1	1	1	3	3	1	3	0.660661	3	76	3	3	1	3	0.636637	3	47	3	0	0	-29	2	2	4	4	3	3	3	0	3	2	3	4	4	2	4	3	2	3	3	4	4	4	4	3	3	1	2
205	2	1	2	1	4	2	2	2	0.931877	3	37	3	3	1	3	0.848329	1	9	3	0	0	-28	2	2	3	0	2	1	2	0	1	1	0	2	2	0	3	1	3	1	1	2	4	1	1	0	2	0	0
206	2	1	1	0	4	3	0	3	0.656168	3	55	3	2	2	1	1.11549	1	8	2	1	1	-47	2	2	2	2	2	2	2	2	3	3	2	3	3	2	3	2	1	3	1	2	3	3	2	2	1	1	0
207	2	2	2	5	4	2	2	1	1.19229	3	26	3	1	3	2	1.06371	1	8	2	1	1	-18	0	2	4	2	1	1	0	0	2	0	0	2	3	1	2	1	0	1	0	0	2	0	0	1	1	0	1
208	2	2	2	5	4	3	1	2	1.00198	3	30	3	3	1	3	0.744891	3	49	3	0	0	19	2	2	2	1	1	1	1	1	1	1	1	2	1	1	1	1	0	1	1	2	2	0	2	1	1	3	3
209	2	1	1	0	4	3	1	2	0.966952	3	53	3	1	3	1	1.15713	0	5	1	2	1	-48	1	2	3	3	2	2	2	0	2	1	0	3	3	1	3	2	2	1	2	3	3	3	4	2	3	0	1
210	2	1	1	3	4	2	2	2	0.951157	3	33	3	2	2	2	0.96401	1	9	2	1	1	-24	0	0	1	1	1	0	1	0	1	0	1	3	1	1	1	2	1	3	1	1	3	3	4	0	3	0	0
211	2	2	2	5	4	2	2	3	0.891026	3	52	3	1	3	3	0.769231	3	42	3	0	0	-10	1	1	1	2	2	2	1	2	3	2	3	2	3	1	1	1	2	2	2	3	4	2	4	2	3	1	1
212	2	1	1	3	4	2	2	3	0.767123	3	51	3	3	1	3	0.609589	3	33	3	0	0	-18	3	2	3	2	1	2	3	0	1	1	0	3	3	1	4	3	3	1	2	2	4	0	2	4	1	1	1
213	2	1	2	0	4	3	1	3	0.769231	3	35	3	2	2	1	1.11769	2	21	2	1	1	-14	1	1	1	1	1	1	1	0	1	1	1	2	2	1	1	1	2	1	1	1	3	3	4	1	2	1	1
214	2	1	1	0	4	2	2	3	0.793539	3	46	3	2	2	2	0.967064	3	27	3	0	0	-19	0	3	3	3	0	1	1	0	1	1	1	2	3	1	4	1	3	3	1	1	4	3	3	1	2	1	1
215	2	1	2	1	4	2	2	2	1.01212	3	36	3	2	2	2	1.06667	2	21	2	1	1	-15	0	1	1	2	1	1	1	1	3	1	2	1	3	1	1	2	1	1	1	2	3	2	2	1	1	0	0
216	2	2	1	5	3	1	4	2	0.971503	2	16	2	0	5	2	1.09456	0	3	2	0	0	-13	1	0	2	1	0	0	0	0	0	0	0	1	1	0	1	0	1	2	0	1	3	0	1	0	1	0	0
217	2	2	2	5	4	2	2	2	0.986667	2	22	2	2	2	3	0.853333	2	17	3	-1	0	-5	2	1	3	2	0	0	1	0	1	0	0	1	1	0	2	0	0	0	0	0	3	1	0	1	3	1	0
218	2	1	2	2	4	3	1	2	1.06573	3	29	3	2	2	2	0.925335	2	20	2	1	1	-9	0	1	2	2	2	1	0	0	3	1	1	2	2	0	1	0	1	1	0	1	2	1	1	1	3	2	1
219	2	1	2	1	4	3	1	1	1.10098	2	16	3	2	2	2	0.986971	3	25	3	0	0	9	0	0	2	0	0	0	0	1	1	1	1	1	1	0	4	0	0	0	0	0	1	2	0	1	0	1	2
220	2	2	1	5	4	3	1	3	0.838323	3	33	3	3	1	2	1.00599	1	15	3	0	0	-18	0	0	1	3	1	1	1	0	3	0	2	3	4	1	3	2	1	2	0	1	4	0	0	0	0	0	0
221	2	1	1	1	4	2	2	2	0.946586	3	66	3	1	3	2	1.02772	2	19	2	1	1	-47	2	2	3	3	1	1	3	2	3	0	1	3	4	2	4	4	4	4	2	4	4	4	4	1	1	2	0
222	2	1	1	4	4	3	1	3	0.818528	3	54	3	2	2	1	1.16751	1	10	2	1	1	-44	0	0	1	3	3	1	3	0	3	1	1	4	4	0	4	4	3	3	2	3	4	1	3	1	2	0	0
223	2	2	1	5	4	3	1	3	0.857143	3	56	3	2	2	1	1.10963	1	7	2	1	1	-49	0	4	4	4	3	2	3	0	2	1	1	3	4	1	1	1	2	3	1	4	4	2	3	2	1	0	2
224	2	1	2	2	4	3	0	3	0.37831	3	66	3	3	1	2	0.9375	3	26	3	0	0	-40	1	3	4	3	1	2	2	2	3	2	3	4	4	1	4	1	3	4	2	3	4	2	2	3	3	1	1
225	2	1	2	3	4	3	1	2	1.00885	3	42	3	3	1	2	1.09412	1	10	3	0	0	-32	0	0	3	3	3	2	2	0	3	2	2	3	3	2	3	2	1	1	1	2	2	0	0	1	1	0	1
226	2	1	2	2	3	2	2	3	0.700204	3	44	3	2	2	3	0.346703	3	44	3	0	0	0	1	1	1	2	2	2	1	1	2	1	1	1	3	1	4	1	3	2	2	2	2	1	2	2	3	1	1
227	2	1	1	4	4	3	1	3	0.677852	3	84	3	3	1	3	0.879195	2	18	3	0	0	-66	1	2	3	4	4	3	3	3	4	3	3	4	4	3	4	4	4	4	3	4	4	3	4	3	3	0	1
228	2	1	1	0	4	2	2	2	0.976083	3	35	3	2	2	0	1.30575	1	13	2	1	1	-22	0	1	3	2	1	2	1	0	2	1	1	1	3	1	2	1	1	1	1	1	3	1	1	1	3	1	1
229	2	1	1	3	3	2	2	2	1.08871	3	74	3	2	2	2	1	3	46	3	0	0	-28	3	3	3	3	3	2	2	1	2	2	1	4	4	2	4	3	4	4	2	3	4	4	4	3	4	2	2
230	2	1	1	1	4	3	1	3	0.683527	3	32	3	2	2	2	1.0274	2	17	2	1	1	-15	0	2	3	2	1	1	1	2	2	1	0	1	1	1	3	1	1	2	2	2	1	0	0	1	1	0	0
231	2	1	1	4	4	3	1	3	0.60066	3	83	3	2	2	3	0.851485	3	28	3	0	0	-55	3	3	4	3	1	4	4	3	4	3	3	4	4	3	3	4	4	4	3	4	4	0	4	3	4	1	1
232	2	1	2	3	4	3	0	3	0.702194	3	33	3	3	1	3	0.815047	1	15	3	0	0	-18	1	2	1	2	1	1	1	0	2	1	1	2	3	1	4	1	1	1	1	1	1	1	1	1	1	0	0
233	2	1	1	1	3	1	4	2	1.00376	3	33	3	1	4	1	1.2375	1	9	1	2	1	-24	1	2	3	2	2	1	1	0	1	1	0	1	1	0	2	1	1	3	1	1	3	1	3	1	0	1	1
234	2	2	1	5	4	2	2	3	0.847134	3	45	3	1	3	1	1.14465	0	4	1	2	1	-41	0	3	3	3	2	3	2	1	2	1	2	3	3	2	3	2	1	1	1	1	2	0	0	3	1	0	0
235	2	1	2	2	4	2	2	3	0.714777	2	22	3	3	1	3	0.578231	3	31	3	0	0	9	1	1	2	1	1	1	0	0	1	1	1	1	1	1	3	1	1	1	0	1	2	0	0	0	0	0	1
236	2	1	2	2	4	3	1	3	0.568627	3	39	3	2	2	2	0.900196	1	11	2	1	1	-28	0	2	3	3	2	1	1	0	2	1	2	2	3	2	3	1	1	1	1	2	3	0	1	1	1	1	1
237	2	1	1	2	4	1	4	1	1.19205	2	22	2	0	5	1	1.29139	1	7	1	1	1	-15	0	0	2	2	1	1	2	0	1	0	0	2	3	0	2	1	1	0	0	1	1	0	0	1	1	0	0
238	2	1	2	1	4	2	2	2	1.02703	3	63	3	2	2	1	1.14865	1	14	2	1	1	-49	0	2	2	2	3	4	2	0	4	2	4	4	3	2	4	2	2	2	1	2	3	3	3	3	4	3	1
239	2	1	1	4	4	1	3	2	1.05263	3	58	3	2	2	1	1.18812	2	20	2	1	1	-43	1	1	3	2	2	2	2	0	4	2	4	4	4	2	3	2	3	2	2	3	3	1	1	1	4	1	1
240	2	1	2	1	3	1	4	2	1.02849	3	59	3	1	3	2	1.06897	2	22	2	1	1	-37	2	2	3	3	2	3	2	0	2	2	2	2	3	1	4	3	3	3	2	2	4	2	3	1	3	0	0
241	2	1	1	1	4	2	2	2	1.06667	2	23	2	3	1	1	1.13333	2	20	3	-1	0	-3	0	2	1	2	1	1	1	0	1	0	0	2	2	0	1	1	1	1	1	1	1	0	2	0	1	1	2
242	2	1	1	4	4	2	2	3	0.842964	3	66	3	0	5	2	1.03542	2	19	2	1	1	-47	1	3	3	3	2	2	3	1	3	1	2	4	4	2	4	3	3	3	3	3	4	1	1	3	4	0	0
243	2	2	1	5	4	2	2	2	1.00801	2	23	2	2	2	1	1.14667	2	17	2	0	0	-6	1	1	1	1	0	0	1	0	1	0	1	2	2	0	0	0	0	0	0	0	4	2	2	2	2	1	1
244	2	1	1	1	4	1	3	1	1.18824	3	50	3	1	3	1	1.22807	2	18	2	1	1	-32	0	1	3	3	2	1	1	0	2	2	2	3	3	2	3	2	3	2	1	2	3	2	2	2	3	0	0
245	2	1	1	3	4	1	4	1	1.16129	3	51	3	1	4	1	1.22581	0	6	1	2	1	-45	1	1	1	3	3	2	1	2	4	2	2	3	3	2	2	2	2	2	1	2	4	1	2	2	1	0	0
246	2	1	1	0	4	1	4	2	1.09903	3	37	3	1	4	0	1.35952	1	9	1	2	1	-28	0	0	2	1	0	0	1	0	2	1	2	2	3	1	3	2	3	2	1	3	4	1	1	1	1	0	0
247	2	1	1	0	4	2	2	1	1.13916	3	42	3	1	3	0	1.32686	1	9	1	2	1	-33	2	1	3	2	2	1	1	0	3	1	2	3	3	2	1	1	2	2	1	2	3	1	1	1	1	0	0
248	2	1	2	0	4	2	2	2	0.925335	3	60	3	2	2	1	1.21519	2	23	2	1	1	-37	2	2	3	3	2	2	2	2	3	2	2	3	3	2	3	2	3	3	2	3	3	2	2	2	2	1	1
249	2	1	1	1	4	2	2	3	0.785714	3	48	3	2	2	2	1.08442	1	11	2	1	1	-37	1	1	2	2	2	2	1	1	2	1	2	3	3	1	2	1	2	3	1	2	4	1	4	1	3	0	0
250	2	1	2	1	3	2	2	1	1.16361	1	12	2	2	2	1	1.1213	3	26	3	-1	0	14	3	0	0	2	0	1	0	0	0	0	0	0	0	0	1	0	0	1	0	1	1	0	0	0	2	3	2
251	2	1	2	2	4	2	2	3	0.857143	3	43	3	1	3	1	1.1746	0	6	1	2	1	-37	1	1	3	3	3	3	2	1	3	3	2	2	3	2	1	1	1	1	1	1	1	1	1	1	1	0	0
252	2	1	2	1	4	2	2	2	0.964096	3	25	3	2	2	2	0.933333	1	15	2	1	1	-10	1	1	1	1	0	1	0	0	1	0	1	2	2	1	3	0	0	1	0	1	3	0	1	1	3	0	0
253	2	1	1	0	4	1	4	1	1.13493	3	36	3	2	2	2	0.93947	2	18	2	1	1	-18	0	1	2	2	2	2	2	0	2	1	1	3	2	2	3	1	1	2	1	1	2	0	1	1	1	1	1
254	2	1	2	2	3	3	1	2	1.03426	3	62	3	1	3	1	1.10256	2	23	2	1	1	-39	3	3	3	3	3	3	2	2	3	3	3	3	3	2	3	2	2	2	2	2	3	2	3	1	1	2	1
255	2	1	2	4	4	3	1	3	0.566667	3	43	3	3	1	3	0.38	3	40	3	0	0	-3	1	1	1	1	2	1	2	1	2	0	1	3	3	0	3	2	2	3	3	3	2	1	1	2	2	2	2
256	2	1	2	4	4	1	3	1	1.13609	3	26	3	1	3	1	1.23457	1	7	1	2	1	-19	3	0	1	3	1	1	1	0	2	0	0	1	2	0	2	2	2	0	0	1	3	0	0	0	1	3	1
257	2	1	2	4	4	1	4	2	0.917197	2	23	2	1	3	2	0.904459	1	14	2	0	0	-9	0	0	3	2	0	0	0	0	1	0	1	2	3	0	3	1	0	0	0	1	3	0	2	1	0	1	1
258	2	1	1	1	4	1	4	2	0.949555	3	34	3	1	4	2	1.07355	0	5	2	1	1	-29	0	0	3	1	0	0	1	0	1	0	0	4	1	0	2	0	0	1	1	4	4	0	3	4	4	0	0
259	2	1	1	1	4	3	1	2	0.962025	3	40	3	3	1	2	1.04854	2	20	3	0	0	-20	0	1	2	1	1	1	1	0	1	1	1	1	3	1	4	4	1	3	1	2	4	0	4	1	1	1	1
260	2	1	2	5	4	1	3	3	0.788462	3	50	3	1	3	2	1.00637	2	22	2	1	1	-28	3	4	4	3	1	1	1	1	2	0	0	4	4	1	4	1	3	2	1	1	3	0	2	1	3	1	1
261	2	1	1	0	4	2	2	1	1.14107	3	31	3	2	2	1	1.2327	1	11	2	1	1	-20	2	2	3	2	1	1	1	0	1	0	0	2	2	0	2	2	2	1	0	1	3	0	1	1	1	0	1
262	2	2	2	5	4	1	4	2	1.07547	3	30	3	1	3	0	1.38191	0	0	1	2	1	-30	0	2	2	2	1	0	0	0	2	0	2	3	0	0	3	0	1	1	1	2	4	0	1	2	1	0	0
263	2	1	1	0	4	1	4	1	1.19244	1	10	1	1	4	0	1.32353	1	8	1	0	0	-2	1	0	1	1	0	0	0	0	0	0	0	1	2	0	1	0	0	0	0	0	2	0	0	0	1	0	1
264	2	1	2	1	4	1	3	1	1.20277	3	47	3	1	3	1	1.2594	3	24	3	0	0	-23	1	2	4	3	2	2	2	0	3	1	2	3	3	1	4	2	1	1	1	1	1	2	1	2	2	1	2
265	2	1	2	3	4	1	3	2	1.06825	3	44	3	1	3	1	1.19048	2	23	2	1	1	-21	0	0	3	3	2	1	3	2	2	0	0	4	4	1	1	2	3	2	2	2	3	1	1	1	1	1	0
266	2	1	1	2	3	2	2	2	1.09635	2	22	2	3	1	2	1.06242	3	29	3	-1	0	7	0	1	1	1	1	0	0	0	2	1	1	1	1	0	2	1	2	3	1	0	1	0	0	1	1	1	1
267	2	1	2	0	4	1	4	1	1.13548	3	31	3	1	4	1	1.22186	1	8	1	2	1	-23	0	1	1	2	1	2	1	0	2	1	1	2	3	1	2	1	1	2	1	1	1	0	1	1	2	0	1
268	2	2	2	5	4	3	1	2	1.00386	3	31	3	3	1	3	0.868167	3	27	3	0	0	-4	0	1	1	1	1	1	1	0	1	0	1	3	3	1	3	1	1	3	1	1	2	1	1	1	1	1	1
269	1	1	1	0	3	3	1	2	1.01852	3	51	3	2	2	1	1.2947	3	41	3	0	0	-10	2	1	3	3	2	2	0	0	0	1	0	2	3	1	3	3	3	2	2	3	4	3	4	2	2	3	2
270	2	1	1	0	4	2	2	1	1.21905	3	41	3	1	3	1	1.20329	1	9	1	2	1	-32	1	3	3	1	1	2	1	0	1	1	1	1	2	0	3	2	1	3	2	2	3	0	3	1	3	0	1
271	2	2	2	5	4	1	3	2	1.0604	3	31	3	2	2	3	0.733823	2	16	3	0	0	-15	0	0	1	2	0	2	1	0	2	0	0	3	3	0	2	1	0	1	1	3	3	2	2	1	1	0	0
272	2	1	2	0	4	1	4	0	1.30208	2	22	2	2	2	1	1.26295	3	31	3	-1	0	9	0	2	1	1	1	1	1	0	1	0	0	1	1	0	1	1	3	1	0	1	3	1	0	0	1	0	1
273	2	1	1	0	4	1	4	1	1.28378	2	22	2	0	5	0	1.40656	0	6	0	2	1	-16	0	1	1	1	0	1	1	0	1	0	2	2	1	0	3	0	0	1	0	0	2	1	2	1	1	0	0
[truncated: 48 more columns]
